# Supplementary material for: SEED-G: Simulated EEG Data Generator for Testing Connectivity Algorithms
Source: Sensors (Basel). 2021 May 23;21(11):3632. doi: 10.3390/s21113632 (PMC8197139; doi:10.3390/s21113632)
Supplement: Supplementary file 1 [file sensors-21-03632-s001.zip]

Archive with 1 entries (1 files):
- sensors-1189158-supplementary.pdf
